# Supplementary material for: Investigating the Biological Characteristics and Pathogenic Potential of Listeria innocua Isolated from Food Through Comparative Genomics
Source: Microorganisms. 2025 Nov 2;13(11):2525. doi: 10.3390/microorganisms13112525 (PMC12654670; doi:10.3390/microorganisms13112525)
Supplement: Supplementary file 1 [file microorganisms-13-02525-s001.zip]

Archive with 1 entries (1 files):
- microorganisms-3870518-supplementary.pdf
